# Supplementary material for: SEC23A Is an Independent Prognostic Biomarker in Bladder Cancer Correlated With MAPK Signaling
Source: Front Genet. 2021 Aug 11;12:672832. doi: 10.3389/fgene.2021.672832 (PMC8385657; doi:10.3389/fgene.2021.672832)
Supplement: Supplementary file 4 [file Table_1.XLSX]

## Sheet: Sheet1
				TCGA	Detail	TCGA	Detail
				ACC	Adrenocortical carcinoma	OV	Ovarian serous cystadenocarcinoma
				BLCA	Bladder Urothelial Carcinoma	PAAD	Pancreatic adenocarcinoma
				BRCA	Breast invasive carcinoma	PCPG	Pheochromocytoma and Paraganglioma
				CESC	Cervical squamous cell carcinoma and endocervical adenocarcinoma	PRAD	Prostate adenocarcinoma
				CHOL	Cholangio carcinoma	READ	Rectum adenocarcinoma
				COAD	Colon adenocarcinoma	SARC	Sarcoma
				DLBC	Lymphoid Neoplasm Diffuse Large B-cell Lymphoma	SKCM	Skin Cutaneous Melanoma
				ESCA	Esophageal carcinoma	STAD	Stomach adenocarcinoma
				GBM	Glioblastoma multiforme	TGCT	Testicular Germ Cell Tumors
				HNSC	Head and Neck squamous cell carcinoma	THCA	Thyroid carcinoma
				KICH	Kidney Chromophobe	THYM	Thymoma
				KIRC	Kidney renal clear cell carcinoma	UCEC	Uterine Corpus Endometrial Carcinoma
				KIRP	Kidney renal papillary cell carcinoma	UCS	Uterine Carcinosarcoma
				LAML	Acute Myeloid Leukemia	UVM	Uveal Melanoma
				LGG	Brain Lower Grade Glioma	LUSC	Lung squamous cell carcinoma
				LIHC	Liver hepatocellular carcinoma	MESO	Mesothelioma
				LUAD	Lung adenocarcinoma
