# Supplementary material for: SEC23A Is an Independent Prognostic Biomarker in Bladder Cancer Correlated With MAPK Signaling
Source: Front Genet. 2021 Aug 11;12:672832. doi: 10.3389/fgene.2021.672832 (PMC8385657; doi:10.3389/fgene.2021.672832)
Supplement: Supplementary file 6 [file Table_3.XLSX]

## Sheet: Sheet1
			HIGH expression in Sec23a
NAME	GS<br> follow link to MSigDB	GS DETAILS	SIZE	ES	NES	NOM p-val	FDR q-val	FWER p-val	RANK AT MAX	LEADING EDGE
KEGG_FOCAL_ADHESION	KEGG_FOCAL_ADHESION	Details ...	197	0.702887	2.57675	0	0	0	7330	tags=57%, list=13%, signal=65%
KEGG_FOCAL_ADHESION	KEGG_FOCAL_ADHESION	Details ...	197	0.702887	2.57675	0	0	0	7330	tags=57%, list=13%, signal=65%
KEGG_TGF_BETA_SIGNALING_PATHWAY	KEGG_TGF_BETA_SIGNALING_PATHWAY	Details ...	85	0.621654	2.44122	0	0	0	6463	tags=46%, list=12%, signal=52%
KEGG_WNT_SIGNALING_PATHWAY	KEGG_WNT_SIGNALING_PATHWAY	Details ...	149	0.533411	2.20679	0	0.000646669	0.01	7544	tags=38%, list=14%, signal=43%
KEGG_MAPK_SIGNALING_PATHWAY	KEGG_MAPK_SIGNALING_PATHWAY	Details ...	265	0.524944	2.25924	0	0.000306847	0.004	6407	tags=37%, list=12%, signal=42%
KEGG_JAK_STAT_SIGNALING_PATHWAY	KEGG_JAK_STAT_SIGNALING_PATHWAY	Details ...	151	0.542901	2.05217	0	0.00209712	0.041	6636	tags=37%, list=12%, signal=42%
			LOW expression in Sec23a
NAME	GS<br> follow link to MSigDB	GS DETAILS	SIZE	ES	NES	NOM p-val	FDR q-val	FWER p-val	RANK AT MAX	LEADING EDGE
KEGG_PARKINSONS_DISEASE	KEGG_PARKINSONS_DISEASE	Details ...	101	-0.705575	-2.2039	0	0.00158709	0.005	4012	tags=51%, list=7%, signal=55%
KEGG_OXIDATIVE_PHOSPHORYLATION	KEGG_OXIDATIVE_PHOSPHORYLATION	Details ...	102	-0.706242	-2.16978	0.00199203	0.00188377	0.011	6665	tags=58%, list=12%, signal=66%
KEGG_RIBOSOME	KEGG_RIBOSOME	Details ...	88	-0.89287	-2.07734	0	0.004361	0.037	3818	tags=83%, list=7%, signal=89%
KEGG_HUNTINGTONS_DISEASE	KEGG_HUNTINGTONS_DISEASE	Details ...	161	-0.535827	-1.97497	0.008	0.0118442	0.102	4012	tags=34%, list=7%, signal=37%
KEGG_ALZHEIMERS_DISEASE	KEGG_ALZHEIMERS_DISEASE	Details ...	145	-0.504957	-1.91162	0.00809717	0.0205198	0.172	4012	tags=38%, list=7%, signal=41%
