# Supplementary material for: SEC23A Is an Independent Prognostic Biomarker in Bladder Cancer Correlated With MAPK Signaling
Source: Front Genet. 2021 Aug 11;12:672832. doi: 10.3389/fgene.2021.672832 (PMC8385657; doi:10.3389/fgene.2021.672832)
Supplement: Supplementary file 7 [file Table_4.XLSX]

## Sheet: Sheet1
Correlation analysis of MAPK pathway and sec23a.				Correlation analysis of Wnt pathway and sec23a.				Correlation analysis of JAK-STAT pathway and sec23a.				Correlation analysis of TGF-beta pathway and sec23a.
GENE	P-value	R-value		GENE	P-value	R-value		GENE	P-value	R-value		GENE	P-value	R-value
MEF2A	2.90028e-47	0.619587		HSPA12A	2.19721e-25	0.471799		SOCS5	1.0777e-28	0.499408		DLX2	0.315371	0.0483614
MAP3K3	7.76225e-26	0.47572		APC	3.95968e-25	0.469557		JAK1	1.12595e-25	0.474324		E2F4	0.0122536	-0.120281
MAPK1	1.05694e-23	0.45674		CHSY1	1.10952e-24	0.465594		AKT3	1.58302e-25	0.47304		EMP1	0.164248	0.0669621
RPS6KA3	4.14628e-23	0.451243		CALM1	4.04414e-20	0.421929		NR3C1	8.80062e-24	0.457469		ENG	0.118453	0.0751424
ATF2	1.6516e-21	0.435905		FN1	4.16483e-18	0.400442		MAPK1	1.05694e-23	0.45674		EP300	3.26479e-06	0.221486
MAPK14	2.84096e-21	0.43358		LRP6	3.34213e-15	0.36638		STAT5B	2.45683e-23	0.453359		FNTA	0.380839	-0.042218
CREB1	2.25515e-20	0.42453		PRKD1	8.28673e-15	0.36143		PTPN11	1.98827e-21	0.435112		FOS	0.00315328	0.141577
MEF2C	5.06976e-17	0.388173		PTGS2	4.07932e-13	0.339149		F2R	3.05632e-17	0.390699		FST	0.177108	0.0649823
MAP3K2	2.8532e-16	0.379381		CTNNB1	4.48226e-13	0.338588		STAT3	2.51441e-16	0.380034		GADD45B	3.56129e-05	0.197293
RB1	9.53207e-12	0.319722		CSNK1A1	4.89839e-13	0.338058		PDGFRA	3.09049e-16	0.378968		GDF10	1.82166e-06	0.226996
CHUK	1.05946e-11	0.319046		PRKCA	1.37439e-12	0.331823		FGF2	4.70045e-16	0.376791		GDF11	0.370329	0.0431568
KRAS	2.3221e-11	0.313971		FZD7	3.8005e-11	0.310735		SOCS4	1.39869e-15	0.37105		GDF15	0.00892949	-0.125522
MAP3K7	8.94673e-11	0.305015		WISP1	1.27354e-10	0.30262		NRAS	4.09331e-12	0.32507		GDF2	1	0
EGR1	2.23915e-10	0.298746		PITX2	2.37661e-10	0.298333		PIK3R1	7.07828e-12	0.321617		GDF3	0.64307	0.0223319
COL1A1	2.73528e-10	0.297358		MMP2	4.21321e-10	0.294336		SMAD1	1.10099e-11	0.318799		GDF5	0.0943246	0.0805021
CREBBP	3.20227e-10	0.296259		PRKCB	5.73492e-10	0.292157		KRAS	2.3221e-11	0.313971		GDF6	0.0917341	0.0811403
MAPK9	1.79409e-09	0.283933		MAPK9	1.79409e-09	0.283933		A2M	3.05196e-10	0.296595		GDF7	1.90655e-05	-0.203897
SMAD4	4.11726e-09	0.27777		SFRP1	2.33744e-09	0.281987		CREBBP	3.20227e-10	0.296259		GDF9	0.17857	-0.0647642
JUN	7.39727e-09	0.27333		SFRP2	2.68874e-09	0.280951		IL2RA	6.15494e-10	0.291655		GSC	0.703546	-0.018339
MAP2K1	2.34307e-08	0.264352		RHOA	3.4741e-09	0.279043		IGF1R	6.67452e-10	0.291078		HERPUD1	0.0898819	0.0816055
ETS1	4.16842e-08	0.259738		JUN	7.39727e-09	0.27333		SMAD4	4.11726e-09	0.27777		ID1	1.46846e-11	-0.316946
CDK6	8.77785e-08	0.253639		LDLR	3.19649e-08	0.261875		GHR	4.82235e-09	0.27658		INHBA	4.59416e-09	0.276946
RPS6KA5	1.09245e-07	0.251817		DKK3	5.91318e-08	0.256894		JUN	7.39727e-09	0.27333		INHBB	0.0578882	0.0912157
PAK2	2.40441e-07	0.245126		EP300	3.26479e-06	0.221486		PIAS1	1.39112e-08	0.268453		INHBC	0.945908	-0.00326991
RPS6KA2	3.23845e-07	0.242549		PRICKLE1	3.53299e-06	0.220729		MAP2K1	2.34307e-08	0.264352		INHBE	0.24892	0.0555263
MAP3K1	4.12269e-07	0.240439		CCND2	1.12903e-05	0.209275		IL6	4.91721e-08	0.258398		JUN	7.39727e-09	0.27333
NFATC4	2.70799e-06	0.223267		TCF7L1	1.23855e-05	0.208335		YY1	9.81102e-08	0.252714		JUNB	0.264322	-0.0537594
CCND2	1.12903e-05	0.209275		WNT2B	1.34203e-05	0.207517		IL10RA	1.85182e-07	0.247362		LEFTY1	0.735438	0.0162844
MAPK6	1.23749e-05	0.208344		PLAU	2.29952e-05	0.201939		SMAD2	6.19394e-07	0.236835		LEFTY2	8.77512e-06	0.211813
MAP3K4	3.53824e-05	0.197363		FZD1	7.635e-05	0.188924		JAK2	1.67434e-06	0.227781		LTBP1	5.31059e-16	0.376154
CCNA2	8.48278e-05	0.18774		DAAM1	0.000111442	0.184638		PTPRC	2.81685e-06	0.222893		LTBP2	6.64665e-16	0.374979
MYC	0.000127603	0.183079		MYC	0.000127603	0.183079		EP300	3.26479e-06	0.221486		LTBP3	0.000382035	0.169955
DUSP1	0.000148878	0.181288		RUNX2	0.000143742	0.181697		FAS	5.53636e-06	0.216374		LTBP4	0.000245879	0.175341
RPS6KB1	0.000276421	0.173926		DAB2	0.000210946	0.177178		STAT1	5.87466e-06	0.215792		MAP3K7	8.94673e-11	0.305015
MAP2K5	0.000284096	0.173593		PRKCH	0.000249438	0.175168		IL1R1	5.96951e-06	0.215635		MAPK1	1.05694e-23	0.45674
IGF1	0.000304922	0.172731		NAV2	0.000278425	0.173838		MCL1	6.35126e-06	0.215024		MAPK3	0.537775	-0.0296911
DUSP8	0.000538044	0.165656		JAG1	0.000348642	0.171086		IL10	6.67422e-06	0.214535		MECOM	0.000224294	-0.176445
MAPK4	0.000885339	0.159212		WNT2	0.000467671	0.167429		SOCS3	1.14078e-05	0.20917		MSTN	0.161727	-0.0673638
MAP2K4	0.000964849	0.158074		SFRP4	0.000488877	0.16687		EGF	1.74658e-05	0.204807		MYC	0.000127603	0.183079
SHC1	0.00105383	0.1569		CD44	0.000507425	0.166399		STAM	2.2549e-05	0.202145		NODAL	0.147666	0.0696948
MAPK12	0.00151829	0.15195		PRKCE	0.000526216	0.165939		PTPN1	6.78001e-05	0.190251		NOG	0.736064	-0.0162444
FOS	0.00315328	0.141577		MTSS1	0.000581191	0.164674		IFNAR1	9.12398e-05	0.186917		PDGFB	0.0463853	0.0957799
ETS2	0.0154541	0.116314		GSK3B	0.00315351	0.141576		CD4	0.000108329	0.184962		PLAU	2.29952e-05	0.201939
BRAF	0.029929	0.10435		MET	0.00500561	0.134655		SMAD5	0.000115861	0.184191		PPP2CB	2.99568e-18	0.402022
MAPK8	0.0354011	0.101132		BTRC	0.00799792	0.127304		MYC	0.000127603	0.183079		RBL1	2.72243e-06	0.223217
ELK1	0.0359477	0.100835		NFATC1	0.0111278	0.121897		MAP2K4	0.000964849	0.158074		RBL2	2.69288e-08	0.263245
EGFR	0.0368399	0.100357		FZD6	0.0115245	0.121312		SHC1	0.00105383	0.1569		RBX1	4.06402e-09	-0.277868
CDKN1B	0.0452328	0.0962878		SOX17	0.0136193	0.118488		PIAS2	0.00145053	0.152577		RHOA	3.4741e-09	0.279043
PRDX6	0.0466357	0.0956709		LEF1	0.0166942	0.114969		THPO	0.00225239	0.146434		ROCK1	4.34547e-49	0.629078
RELA	0.0298357	-0.104409		EDN1	0.0217681	0.110244		OSM	0.00240876	0.145476		ROCK2	1.18284e-44	0.605416
E2F1	0.0184371	-0.11322		FZD8	0.021947	0.110095		FOS	0.00315328	0.141577		RUNX1	0.0953858	0.0802447
RPS6KA1	0.0170259	-0.114624		HNF1A	0.0341122	0.10185		PIK3CD	0.00402845	0.137946		SERPINE1	0.000237242	0.175772
DUSP2	0.0161193	-0.115581		MAPK8	0.0354011	0.101132		SOS1	0.00661794	0.130318		SKP1	0.750997	0.015293
MAP3K10	0.0155697	-0.116184		CDX1	0.0486066	0.09483		TNFRSF1B	0.0127089	0.119665		SMAD1	1.10099e-11	0.318799
MAPK10	0.0102103	-0.123325		FRZB	0.0518527	0.0935052		FCGR1A	0.0130056	0.119273		SMAD2	6.19394e-07	0.236835
NLK	0.00987592	-0.123874		WNT5A	0.0682329	0.0877148		CXCL9	0.0178219	0.11382		SMAD3	0.075986	-0.0853665
RAC1	0.00655384	-0.130471		WNT5B	0.11311	0.0762494		SPI1	0.0215272	0.110445		SMAD4	4.11726e-09	0.27777
TP53	0.00607397	-0.131663		MT1A	0.117009	0.0754377		STAT4	0.0295636	0.104582		SMAD5	0.000115861	0.184191
MAPK15	0.00528879	-0.133809		WNT3	0.152377	0.0688958		EGFR	0.0368399	0.100357		SMAD6	0.00414257	-0.137526
CCNE1	0.00340004	-0.140468		WNT9A	0.184617	0.0638754		INSR	0.0462423	0.0958423		SMAD7	0.000222016	0.176567
RPS6KB2	0.000324319	-0.171976		SOX9	0.189901	0.0631161		CDKN1A	0.0657392	0.0885165		SMAD9	0.27541	0.0525307
MAPK13	3.87269e-05	-0.19639		FZD5	0.251378	0.0552393		IL4R	0.0662652	0.0883453		SMURF1	0.137476	0.0714921
MAP2K7	3.49606e-07	-0.241882		DVL2	0.252297	0.0551325		CXCL8	0.0722367	0.0864763		SMURF2	5.40432e-08	0.257629
HSPB1	1.20101e-07	-0.251023		CYP4V2	0.39162	0.0412714		PIK3CB	0.102085	0.0786705		SOX4	0.00836223	-0.126586
PAK4	9.02027e-09	-0.271809		PRKCG	0.441934	0.0370469		PIAS3	0.174842	0.0653232		SP1	0.255428	0.0547707
MST1	8.32977e-09	-0.27242		PRMT6	0.457025	0.0358347		CEBPB	0.180335	0.0645025		STAT1	5.87466e-06	0.215792
MAP2K2	4.46188e-12	-0.324529		WIF1	0.488216	0.0333979		RAF1	0.194135	0.0625189		STUB1	0.0106116	-0.122687
MAP3K11	4.40932e-13	-0.338686		PORCN	0.499791	0.0325151		IL1B	0.225759	0.0583331		TFDP1	0.0495541	0.0944359
				FZD3	0.577562	0.026838		PRLR	0.238002	0.0568254		TGFA	0.855438	0.00878041
				BMP4	0.659844	0.0212102		JAK3	0.246189	0.0558474		TGFB1	0.000984151	0.157811
				FOSL1	0.685974	0.0194851		SP1	0.255428	0.0547707		TGFB2	6.88778e-07	0.235886
				FZD2	0.706452	0.0181505		IRF1	0.308867	0.0490151		TGFB3	1.38035e-24	0.464747
				WNT11	0.731031	0.0165666		STAT5A	0.36762	0.0434015		TGFBI	3.37322e-08	0.261443
				TCF7	0.782594	0.0132987		IFNG	0.468422	0.034934		TGFBR1	5.20358e-11	0.30865
				WNT7A	0.803517	0.0119907		STAT2	0.506614	0.0319999		TGFBR2	1.19849e-21	0.437271
				KREMEN1	1	0		TNFRSF1A	0.541431	0.0294247		TGFBR3	4.9604e-08	0.258327
				NANOG	1	0		CEBPD	0.684944	0.0195526		TGFBRAP1	4.64932e-07	0.23938
				WNT8A	1	0		KIT	0.721407	0.0171845		TGIF1	1.99379e-05	-0.203432
				BIRC5	0.969875	-0.0018201		RAN	0.849589	0.00913991		THBS1	5.48092e-20	0.420566
				SKP2	0.9204	-0.00481623		PSMB5	0.868453	0.00798229		TNF	0.441557	0.0370775
				MMP9	0.902087	-0.0059293		PSMA3	0.90379	0.00582566		TNFSF10	0.921727	0.00473568
				CCND1	0.896551	-0.00626641		IFNA2	1	0		TSC22D1	6.87345e-07	0.235904
				AXIN2	0.72376	-0.0170332		IL2RG	0.990017	-0.000603048		ID2	0.140698	-0.0709131
				MMP7	0.720704	-0.0172298		CCND1	0.896551	-0.00626641		IFNG	0.468422	0.034934
				CCND3	0.631447	-0.0231162		IFNA1	0.715986	-0.0175338		IFRD1	0.0821501	0.0836349
				WNT16	0.613006	-0.0243734		MAPK3	0.537775	-0.0296911		IGF1	0.000304922	0.172731
				FZD9	0.55378	-0.0285315		NOS2	0.536871	-0.0297571		IGFBP3	0.00237865	-0.145656
				NOS2	0.536871	-0.0297571		AKT2	0.520818	-0.0309387		IL6	4.91721e-08	0.258398
				WNT4	0.51567	-0.0313215		PRL	0.502151	-0.0323365		INHA	0.50764	0.0319227
				FGF4	0.497641	-0.0326783		F2	0.421906	-0.0386928		ACVR1	1.23172e-22	0.446791
				WNT3A	0.346405	-0.0453576		MAP2K6	0.349214	-0.0450943		ACVR1B	0.0226613	-0.109513
				DKK1	0.33484	-0.0464559		MCM5	0.314971	-0.0484014		ACVR2B	0.809476	0.0116198
				VEGFA	0.288375	-0.0511362		VEGFA	0.288375	-0.0511362		ACVRL1	5.79799e-05	0.191986
				CLDN1	0.280136	-0.0520174		JUNB	0.264322	-0.0537594		AMH	0.0784158	-0.0846708
				WNT1	0.275356	-0.0525367		SOCS1	0.249642	-0.0554417		AMHR2	0.034257	0.101768
				RUVBL1	0.223683	-0.0585944		GH1	0.238049	-0.0568197		ATF4	0.159225	-0.0677671
				BOD1	0.218891	-0.0592044		ERBB2	0.226845	-0.0581971		BAMBI	0.000522008	-0.16604
				DVL3	0.183199	-0.0640818		EPO	0.15675	-0.0681706		BGLAP	4.28911e-08	-0.259507
				SOX2	0.180954	-0.0644111		IRF9	0.122795	-0.0742712		BMP1	2.91852e-07	0.243452
				VANGL2	0.156219	-0.068258		SMAD3	0.075986	-0.0853665		BMP10	1	0
				ID2	0.140698	-0.0709131		BCL2L1	0.073068	-0.0862263		BMP15	1	0
				WNT10A	0.110915	-0.0767161		PSMC4	0.0228113	-0.109393		BMP2	0.601973	-0.0251335
				WNT6	0.108489	-0.0772404		IL4	0.0139534	-0.118074		BMP3	0.448716	-0.0364993
				PPARD	0.0282979	-0.105406		STUB1	0.0106116	-0.122687		BMP4	0.659844	0.0212102
				LRP5	0.0254857	-0.107357		ISG15	0.00421001	-0.137283		BMP5	0.229966	0.0578087
				CDX2	0.0201915	-0.111599		STAT6	0.000393615	-0.169584		BMP6	0.0219065	0.110129
				MYCN	0.0120917	-0.120505		OAS1	0.0002828	-0.173649		BMP7	0.00218263	-0.146881
				CXADR	0.0120123	-0.120616		EPOR	2.65002e-05	-0.200444		BMPER	0.53021	0.0302452
				MAPK10	0.0102103	-0.123325		TYK2	5.46802e-06	-0.216495		BMPR1A	1.55578e-19	0.415841
				NLK	0.00987592	-0.123874		PSMD4	9.05564e-07	-0.23342		BMPR1B	0.261233	0.054108
				RAC1	0.00655384	-0.130471		LRG1	5.22211e-07	-0.238353		BMPR2	1.1825e-30	0.514647
				FZD10	0.00531546	-0.133732		SRC	2.4408e-07	-0.244996		CDH1	0.13273	-0.0723643
				CTNNBIP1	0.00158141	-0.151389		SH2B1	1.5206e-11	-0.316721		CDKN1A	0.0657392	0.0885165
				CTBP1	3.80652e-05	-0.196576		PIAS4	3.35884e-12	-0.326306		CDKN1B	0.0452328	0.0962878
				PRKCD	1.61443e-05	-0.20562		PSMC5	3.09546e-12	-0.326815		CDKN2B	0.521383	0.0308968
				MTFP1	1.02272e-05	-0.210275		GATA3	4.52354e-13	-0.338533		CHRD	1.75354e-07	0.247826
				DVL1	1.56523e-06	-0.228406		PIK3R2	2.76846e-16	-0.379537		COL1A1	2.73528e-10	0.297358
				AXIN1	1.32256e-06	-0.229962						COL1A2	1.78048e-14	0.357193
				PRKCZ	1.11507e-07	-0.251645						CREBBP	3.20227e-10	0.296259
				CSNK1E	4.58754e-08	-0.258962						DCN	2.26064e-19	0.41413
				FRAT1	5.71793e-09	-0.275291
				WNT7B	1.52965e-09	-0.285099
